# Supplementary material for: The Relationship Between Cognitive Behavioral Therapy and Post-Traumatic Growth: A Systematic Review
Source: Healthcare (Basel). 2026 Jun 25;14(13):1857. doi: 10.3390/healthcare14131857 (PMC13362499; doi:10.3390/healthcare14131857)
Supplement: Supplementary file 1 [file healthcare-14-01857-s001.zip]

Archive with 1 entries (1 files):
- healthcare-4257747-supplementary.pdf
